# Supplementary material for: Heavy Metal Enrichment in Ferromanganese Nodules and Soil Ecological Risk Assessment in the Karst Area with High Geological Background
Source: Toxics. 2025 Aug 31;13(9):746. doi: 10.3390/toxics13090746 (PMC12473787; doi:10.3390/toxics13090746)
Supplement: Supplementary file 1 [file toxics-13-00746-s001.zip]

Archive with 1 entries (1 files):
- toxics-3807765-supplementary.pdf
